# Supplementary material for: Structural insights into histone exchange by human SRCAP complex
Source: Cell Discov. 2024 Feb 8;10:15. doi: 10.1038/s41421-023-00640-1 (PMC10853557; doi:10.1038/s41421-023-00640-1)
Supplement: Supplementary file 2 — Supplementary Table S2 [file 41421_2023_640_MOESM2_ESM.xlsx]

## Sheet: Table S2A
Table S2a. Cross-linking mass sepectrometry dataset of SRCAP-C-108N12 in the presence of ADP
	Linked Site	Peptide	Total Spec	E-value	Svm Score	Prote type
	RUVBL1(182)-RUVBL2(186)	QLKLDPSIFESLQKER(14)-DKVQAGDVITIDK(2)	29	5.57952e-10	1.78748e-06	inter
	RUVBL2(427)-RUVBL1(456)	ILADQQDKYMK(11)-GTEVQVDDIKR(10)	26	1.14106e-15	0.00233513	inter
	RUVBL1(171)-RUVBL2(186)	QLKLDPSIFESLQK(3)-DKVQAGDVITIDK(2)	15	4.64475e-11	3.06909e-08	inter
	RUVBL1(456)-RUVBL2(456)	ILADQQDKYMK(11)-EYQDAFLFNELKGETMDTS(12)	13	4.59251e-09	2.53402e-06	inter
	ACTL6A(379)-SRCAP(2333)	LKLIANNTTVER(2)-FLEASLEEVSREELKQAEEQVEAAR(15)	12	1.90059e-09	0.0446937	inter
	ARP6(49)-DMAP1(122)	TFTANQIDEIKDPSGLFYILPFQK(11)-AAEEGKDYPFAR(6)	10	1.28182e-07	2.31105e-05	inter
	RUVBL2(164)-YL1(317)	LTLKTTEMETIYDLGTK(4)-AFKIIR(3)	8	1.23803e-05	0.00882625	inter
	RUVBL2(365)-RUVBL1(456)	ILADQQDKYMK(11)-LLIVSTTPYSEKDTK(12)	6	1.30461e-09	0.00463968	inter
	RUVBL2(223)-RUVBL1(281)	LRGEINKVVNK(7)-DYDAMGSQTKFVQCPDGELQK(10)	6	2.34327e-08	7.96507e-05	inter
	RUVBL2(444)-RUVBL1(456)	ILADQQDKYMK(11)-STQYMKEYQDAFLFNELKGETMDTS(6)	6	3.00779e-08	1.38709e-05	inter
	RUVBL1(22)-RUVBL2(67)	IASHSHVKGLGLDESGLAK(8)-EGKIAGR(3)	6	0.00276099	0.0181983	inter
	YEATS4(198)-DMAP1(301)	EAEKPAVPETAGIK(4)-TSFEIAELKER(9)	5	2.82918e-11	7.54489e-05	inter
	RUVBL1(1)-RUVBL2(67)	MKIEEVK(1)-EGKIAGR(3)	5	1.75465e-05	0.00502096	inter
	ACTL6A(238)-ACTB(315)	EAVREGSPANWKR(12)-MQKEITALAPSTMK(3)	4	1.03518e-10	0.000436215	inter
	YL1(317)-SRCAP(1003)	MLQPVPKQEGR(7)-AFKIIR(3)	4	1.98314e-10	0.0913858	inter
	RUVBL2(365)-RUVBL1(453)	ILADQQDKYMK(8)-LLIVSTTPYSEKDTK(12)	4	5.58408e-10	0.00658293	inter
	YEATS4(17)-DMAP1(316)	FPDFKSAGVTLR(5)-VKGVTIVKPIVYGNVAR(2)	4	1.15078e-09	4.07343e-05	inter
	RUVBL2(157)-RUVBL1(182)	LDPSIFESLQKER(11)-IKEETEIIEGEVVEIQIDRPATGTGSKVGK(27)	4	9.44652e-07	0.00169836	inter
	YL1(360)-SRCAP(1845)	LPVSKDEPDTLTLR(5)-QKIVIK(2)	4	9.95063e-07	0.00077722	inter
	YL1(325)-SRCAP(1003)	MLQPVPKQEGR(7)-KYITAHGLPPTASALGPGPPPPEPLPGSGPR(1)	4	1.13444e-06	0.00632858	inter
	RUVBL2(427)-RUVBL1(453)	ILADQQDKYMK(8)-GTEVQVDDIKR(10)	4	1.87135e-06	0.115023	inter
	ACTB(113)-SRCAP(190)	ARREEQAKLR(8)-VAPEEHPVLLTEAPLNPKANR(18)	4	3.38759e-06	0.0195266	inter
	SRCAP(126)-ACTL6A(379)	LKLIANNTTVER(2)-LPKVPEPPRPK(3)	4	7.3676e-06	0.222693	inter
	RUVBL2(444)-RUVBL1(453)	ILADQQDKYMK(8)-STQYMKEYQDAFLFNELKGETMDTS(6)	4	1.76684e-05	7.19146e-05	inter
	SRCAP(126)-DMAP1(214)	AVPGTDLKIPVFDAGHER(8)-LPKVPEPPRPK(3)	4	0.000344435	0.000215697	inter
	RUVBL2(67)-RUVBL1(418)	YSVQLLTPANLLAKINGKDSIEKEHVEEISELFYDAK(14)-EGKIAGR(3)	4	0.0117966	0.00900883	inter
	RUVBL1(268)-RUVBL2(269)	KTEITDKLR(1)-TQGFLALFSGDTGEIKSEVR(16)	3	3.35086e-12	0.00219457	inter
	SRCAP(122)-YEATS4(225)	EGFWSLKR(7)-KLEEDDQAKDI(9)	3	1.01661e-09	0.0164271	inter
	YEATS4(182)-ACTL6A(379)	LKLIANNTTVER(2)-EKLEAAK(2)	3	1.1105e-07	0.000629245	inter
	RUVBL1(168)-RUVBL2(186)	GTKQLK(3)-DKVQAGDVITIDK(2)	3	3.8222e-07	0.000557617	inter
	YEATS4(198)-DMAP1(311)	EAEKPAVPETAGIKFPDFK(14)-TSFEIAELKER(9)	3	1.47601e-06	0.0418645	inter
	RUVBL1(441)-RUVBL2(456)	DSIEKEHVEEISELFYDAKSSAK(19)-EYQDAFLFNELKGETMDTS(12)	3	2.82777e-06	0.000584067	inter
	RUVBL1(7)-RUVBL2(67)	MKIEEVKSTTK(7)-EGKIAGR(3)	3	0.000278334	0.301769	inter
	DMAP1(65)-ACTL6A(379)	LKLIANNTTVER(2)-EVYALLYSDKKDAPPLLPSDTGQGYR(10)	2	4.33466e-23	0.00033631	inter
	SRCAP(122)-YEATS4(212)	EGFWSLKR(7)-ETINCLKNEIR(7)	2	1.71456e-17	0.00294388	inter
	ACTB(191)-ACTL6A(242)	KEKLPQVTR(3)-DLTDYLMKILTER(8)	2	5.87072e-15	3.23359e-05	inter
	ACTB(61)-RUVBL2(427)	GTEVQVDDIKR(10)-DSYVGDEAQSKR(11)	2	7.50597e-14	0.16603	inter
	YL1(159)-SRCAP(714)	QGWTKPNAFHVCITSYK(5)-KGPHCERPLTQEELLR(1)	2	7.76011e-13	0.000544309	inter
	DMAP1(66)-ACTL6A(379)	LKLIANNTTVER(2)-KDAPPLLPSDTGQGYR(1)	2	1.63549e-10	0.00397293	inter
	RUVBL1(201)-RUVBL2(279)	VEAGDVIYIEANSGAVKR(17)-EQINAKVAEWR(6)	2	3.55826e-10	2.60911e-06	inter
	RUVBL1(171)-RUVBL2(184)	QLKLDPSIFESLQK(3)-MIESLTKDKVQAGDVITIDK(7)	2	2.22555e-09	0.0293678	inter
	YEATS4(189)-DMAP1(378)	SDLVLLYELKQACANCEYELQMLR(10)-KTSFEIAELK(1)	2	1.20543e-08	5.55837e-06	inter
	DMAP1(122)-SRCAP(126)	AAEEGKDYPFAR(6)-LPKVPEPPRPK(3)	2	2.20492e-08	0.00862276	inter
	RUVBL1(171)-SRCAP(1845)	QLKLDPSIFESLQK(3)-LPVSKDEPDTLTLR(5)	2	9.28899e-08	1.03906e-05	inter
	ACTL6A(60)-ACTB(191)	DLTDYLMKILTER(8)-DDGSTLMEIDGDKGK(13)	2	1.33482e-07	8.58314e-05	inter
	YEATS4(17)-DMAP1(301)	EAEKPAVPETAGIK(4)-VKGVTIVKPIVYGNVAR(2)	2	2.87915e-07	0.0171532	inter
	ZNHIT1(151)-RUVBL2(164)	LTLKTTEMETIYDLGTK(4)-CLKWTV(3)	2	5.69634e-07	0.0352539	inter
	RUVBL1(162)-YL1(285)	TISHVIIGLKTAK(10)-TFITFSDDATFEEWFPQGRPPKVPVR(22)	2	1.42022e-06	0.658572	inter
	YL1(360)-SRCAP(1003)	MLQPVPKQEGR(7)-QKIVIK(2)	2	3.08269e-06	0.0458971	inter
	SRCAP(122)-DMAP1(270)	SQDLQKLITAADTTAEQR(6)-KEGFWSLKR(8)	2	1.82858e-05	0.0733652	inter
	SRCAP(126)-DMAP1(192)	SVEDLKER(6)-LPKVPEPPRPK(3)	2	3.99239e-05	0.691698	inter
	ZNHIT1(66)-ACTL6A(379)	LKLIANNTTVER(2)-LPQFDDDADTGKK(12)	2	0.0005409	0.270549	inter
	RUVBL1(182)-RUVBL2(184)	QLKLDPSIFESLQKER(14)-MIESLTKDKVQAGDVITIDK(7)	2	0.000796706	0.283458	inter
	SRCAP(88)-DMAP1(378)	SDLVLLYELKQACANCEYELQMLR(10)-GPKWEK(3)	2	0.00619872	0.140869	inter
	ACTL6A(242)-ACTB(315)	EKLPQVTR(2)-MQKEITALAPSTMK(3)	1	1.97598e-12	0.00112422	inter
	YL1(197)-SRCAP(703)	ILTYYGAQKER(9)-LEADKK(5)	1	4.73185e-12	0.0156479	inter
	DMAP1(122)-ACTL6A(379)	LKLIANNTTVER(2)-AAEEGKDYPFAR(6)	1	9.89134e-12	2.06082e-05	inter
	SRCAP(126)-YEATS4(225)	LPKVPEPPRPK(3)-KLEEDDQAKDI(9)	1	1.05384e-08	0.00421308	inter
	RUVBL2(177)-RUVBL1(281)	GEINKVVNK(5)-TTEMETIYDLGTKMIESLTK(13)	1	3.69044e-08	0.00252534	inter
	DMAP1(91)-RUVBL2(427)	KVRPWK(1)-GTEVQVDDIKR(10)	1	4.94476e-08	0.644875	inter
	YL1(177)-SRCAP(597)	KEITDIAAAAESLQPKGYTLATTQVK(16)-EAKITEELNLR(3)	1	1.27105e-07	0.234572	inter
	YL1(197)-SRCAP(2109)	FNADKR(5)-LEADKK(5)	1	2.2174e-07	0.580458	inter
	DMAP1(65)-RUVBL2(427)	EVYALLYSDKKDAPPLLPSDTGQGYR(10)-GTEVQVDDIKR(10)	1	6.60862e-07	0.00769622	inter
	DMAP1(91)-RUVBL2(365)	KVRPWK(1)-LLIVSTTPYSEKDTK(12)	1	7.4921e-07	0.0225712	inter
	DMAP1(214)-YEATS4(225)	AVPGTDLKIPVFDAGHER(8)-KLEEDDQAKDI(9)	1	8.69621e-07	0.49	inter
	YEATS4(225)-ACTL6A(379)	LKLIANNTTVER(2)-KLEEDDQAKDI(9)	1	6.55658e-06	0.0327166	inter
	RUVBL2(160)-SRCAP(1003)	VGKLTLK(3)-MLQPVPKQEGR(7)	1	1.943e-05	0.161168	inter
	YL1(159)-SRCAP(703)	ILTYYGAQKER(9)-KGPHCERPLTQEELLR(1)	1	3.54334e-05	0.646589	inter
	RUVBL1(2)-RUVBL2(67)	MKIEEVK(2)-EGKIAGR(3)	1	5.61108e-05	0.078748	inter
	YL1(198)-SRCAP(2109)	FNADKR(5)-SLETYERLEADKKK(13)	1	5.98285e-05	0.178795	inter
	RUVBL2(160)-YL1(360)	VGKLTLK(3)-QKIVIK(2)	1	6.92277e-05	0.00423938	inter
	RUVBL1(168)-SRCAP(1892)	GTKQLK(3)-SPFYLDSLEEKR(11)	1	0.000196489	0.67073	inter
	RUVBL1(453)-RUVBL2(456)	ILADQQDKYMK(8)-EYQDAFLFNELKGETMDTS(12)	1	0.000201292	0.213346	inter
	ZNHIT1(53)-ARP6(226)	LKGEENTVMIDYVLPDFSTIK(2)-QLEALENDNFQDDPHAGLPQLGKR(23)	1	0.000425138	0.0221251	inter
	RUVBL1(182)-YL1(360)	LDPSIFESLQKER(11)-QKIVIK(2)	1	0.000633475	0.686097	inter
	RUVBL2(201)-RUVBL1(285)	VVNKYIDQGIAELVPGVLFVDEVHMLDIECFTYLHR(4)-ATGKISK(4)	1	0.00576097	0.136851	inter
	ACTB(61)-DMAP1(65)	DSYVGDEAQSKR(11)-EVYALLYSDKKDAPPLLPSDTGQGYR(10)	1	0.00710322	0.557937	inter
	RUVBL2(269)-RUVBL1(274)	KTEITDKLR(7)-TQGFLALFSGDTGEIKSEVR(16)	1	0.00803916	0.658263	inter
	ARP6(38)-ZNHIT1(66)	LKTFTANQIDEIKDPSGLFYILPFQK(2)-LPQFDDDADTGKK(12)	1	0.194504	0.25281	inter
SRCAP-histone	DMAP1(65)-H2B(109)	EVYALLYSDKKDAPPLLPSDTGQGYR(10)-LLLPGELAKHAVSEGTK(9)	8	4.5153e-07	0.017404	inter
	H31(28)-YL1(159)	KSAPATGGVK(1)-KGPHCERPLTQEELLR(1)	2	2.55549e-09	0.268134	inter
	H2B(21)-ACTL6A(379)	LKLIANNTTVER(2)-KAVTKAQK(5)	2	0.000194148	0.353944	inter
	YEATS4(17)-H4(32)	DNIQGITKPAIR(8)-VKGVTIVKPIVYGNVAR(2)	1	1.42102e-08	0.0107618	inter
	YL1(115)-H2B(121)	AVTKYTSSK(4)-AREEKALLPLELQDDGSDSRK(5)	1	1.48815e-07	0.629079	inter
	H31(28)-ARP6(38)	LKTFTANQIDEIKDPSGLFYILPFQK(2)-KSAPATGGVK(1)	1	5.85564e-06	0.00234796	inter
	H2B(109)-YL1(115)	LLLPGELAKHAVSEGTK(9)-AREEKALLPLELQDDGSDSRK(5)	1	1.87612e-05	0.0185095	inter
	H31(123)-ZNHIT1(151)	RVTIMPKDIQLAR(7)-CLKWTV(3)	1	2.92206e-05	0.209181	inter
	H4(45)-ZNHIT1(151)	RGGVKR(5)-CLKWTV(3)	1	0.000104832	0.443317	inter
	H31(28)-ARP6(49)	TFTANQIDEIKDPSGLFYILPFQK(11)-KSAPATGGVK(1)	1	0.000404633	0.00619302	inter
	H31(37)-ARP6(49)	TFTANQIDEIKDPSGLFYILPFQK(11)-SAPATGGVKKPHR(9)	1	0.0159215	0.579442	inter
Histone	H2A1C(96)-H2B(109)	NDEELNKLLGR(7)-LLLPGELAKHAVSEGTK(9)	34	7.35324e-09	0.00312061	inter
	H2B(58)-H31(65)	QVHPDTGISSKAMGIMNSFVNDIFER(11)-KLPFQR(1)	17	1.06604e-10	0.00293207	inter
	H31(80)-H2B(109)	LLLPGELAKHAVSEGTK(9)-EIAQDFKTDLR(7)	9	5.14702e-08	0.0083757	inter
	H2B(35)-H2A1C(37)	KGNYAER(1)-KESYSVYVYK(1)	8	1.28977e-14	5.24883e-06	inter
	H2A1C(37)-H2B(86)	KGNYAER(1)-LAHYNKR(6)	5	1.56531e-06	0.0252718	inter
	H2A1C(119)-H31(123)	VTIAQGGVLPNIQAVLLPKK(19)-VTIMPKDIQLAR(6)	3	1.94778e-05	0.0970816	inter
	H31(80)-H4(80)	EIAQDFKTDLR(7)-KTVTAMDVVYALKR(1)	2	9.94411e-09	1.42933e-06	inter
	H2A1C(120)-H31(123)	KTESHHK(1)-VTIMPKDIQLAR(6)	1	4.22614e-08	0.0342748	inter
	H2B(21)-H2A1C(37)	KGNYAER(1)-AVTKAQK(4)	1	3.55397e-06	0.0822599	inter
	H4(60)-H2A1C(96)	NDEELNKLLGR(7)-GVLKVFLENVIR(4)	1	5.85356e-06	0.000680467	inter
	H4(78)-H31(80)	EIAQDFKTDLR(7)-DAVTYTEHAKRK(10)	1	5.99826e-05	0.440889	inter
	H4(45)-H31(57)	RYQKSTELLIR(4)-RGGVKR(5)	1	0.00020664	0.518607	inter
	H2A1C(10)-H2B(121)	GKQGGKAR(6)-AVTKYTSSK(4)	1	0.000265188	0.639475	inter
	H2B(1)-H2A1C(14)	AKAKSR(2)-MPEPAK(1)	1	0.0699536	0.615948	inter

## Sheet: Table S2B
Table S2b. Cross-linking mass sepectrometry dataset of SRCAP-C-108N12 in the presence of ADP-BeFx
	Linked Site	Peptide	Total Spec	E-value	Svm Score	Prote type
	RUVBL1(182)-RUVBL2(186)	QLKLDPSIFESLQKER(14)-DKVQAGDVITIDK(2)	32	9.7565e-11	2.9142e-05	inter
	RUVBL1(171)-RUVBL2(186)	QLKLDPSIFESLQK(3)-DKVQAGDVITIDK(2)	15	1.23609e-18	2.49751e-07	inter
	RUVBL1(456)-RUVBL2(456)	ILADQQDKYMK(11)-EYQDAFLFNELKGETMDTS(12)	14	7.94961e-09	5.99847e-06	inter
	RUVBL2(427)-RUVBL1(456)	ILADQQDKYMK(11)-KGTEVQVDDIKR(11)	12	2.92307e-18	4.21145e-06	inter
	RUVBL2(157)-RUVBL1(182)	LDPSIFESLQKER(11)-IKEETEIIEGEVVEIQIDRPATGTGSKVGK(27)	11	3.75029e-10	0.0132287	inter
	RUVBL2(164)-YL1(317)	LTLKTTEMETIYDLGTK(4)-AFKIIR(3)	11	6.61792e-06	0.00572916	inter
	RUVBL2(223)-RUVBL1(281)	LRGEINKVVNK(7)-DYDAMGSQTKFVQCPDGELQK(10)	10	3.33212e-06	0.00612928	inter
	SRCAP(126)-DMAP1(214)	AVPGTDLKIPVFDAGHER(8)-LPKVPEPPRPK(3)	9	1.12628e-18	0.00557634	inter
	YEATS4(198)-DMAP1(301)	EAEKPAVPETAGIK(4)-TSFEIAELKER(9)	9	2.56215e-08	0.000142371	inter
	RUVBL2(157)-RUVBL1(171)	QLKLDPSIFESLQK(3)-IKEETEIIEGEVVEIQIDRPATGTGSKVGK(27)	9	1.26504e-07	0.0315034	inter
	RUVBL1(182)-RUVBL2(184)	LDPSIFESLQKER(11)-MIESLTKDKVQAGDVITIDK(7)	8	3.12683e-08	0.0666933	inter
	YL1(285)-SRCAP(1003)	MLQPVPKQEGR(7)-TFITFSDDATFEEWFPQGRPPKVPVR(22)	7	6.05471e-14	0.0682136	inter
	RUVBL1(201)-RUVBL2(279)	VEAGDVIYIEANSGAVKR(17)-EQINAKVAEWR(6)	7	5.43975e-10	2.07925e-05	inter
	YL1(317)-SRCAP(1003)	MLQPVPKQEGR(7)-AFKIIR(3)	6	2.37396e-11	0.0606072	inter
	ACTL6A(238)-ACTB(315)	EGSPANWKR(8)-MQKEITALAPSTMK(3)	6	2.93835e-08	0.0457856	inter
	ARP6(49)-DMAP1(122)	TFTANQIDEIKDPSGLFYILPFQK(11)-RAAEEGKDYPFAR(7)	6	1.29283e-06	0.000269549	inter
	RUVBL1(22)-RUVBL2(67)	IASHSHVKGLGLDESGLAK(8)-EGKIAGR(3)	6	0.000390014	0.0500228	inter
	RUVBL2(444)-RUVBL1(453)	ILADQQDKYMK(8)-STQYMKEYQDAFLFNELKGETMDTS(6)	5	7.41295e-10	0.000888062	inter
	SRCAP(126)-DMAP1(192)	SVEDLKER(6)-LPKVPEPPRPK(3)	5	1.01521e-09	0.0375981	inter
	RUVBL1(162)-YL1(285)	TISHVIIGLKTAK(10)-TFITFSDDATFEEWFPQGRPPKVPVR(22)	5	6.58873e-08	0.142413	inter
	RUVBL1(1)-RUVBL2(67)	MKIEEVK(1)-EGKIAGR(3)	5	0.000174594	0.00245794	inter
	YEATS4(212)-DMAP1(214)	AVPGTDLKIPVFDAGHER(8)-ETINCLKNEIR(7)	5	0.000919292	0.0686368	inter
	RUVBL2(67)-RUVBL1(418)	YSVQLLTPANLLAKINGKDSIEKEHVEEISELFYDAK(14)-EGKIAGR(3)	5	0.0147453	0.122703	inter
	YL1(159)-SRCAP(714)	QGWTKPNAFHVCITSYK(5)-KGPHCERPLTQEELLR(1)	4	2.55967e-16	0.000115271	inter
	SRCAP(122)-YEATS4(225)	EGFWSLKR(7)-KLEEDDQAKDI(9)	4	6.9742e-14	0.010158	inter
	RUVBL1(268)-RUVBL2(269)	KTEITDKLR(1)-TQGFLALFSGDTGEIKSEVR(16)	4	5.52508e-12	0.0145066	inter
	YL1(325)-SRCAP(1003)	MLQPVPKQEGR(7)-KYITAHGLPPTASALGPGPPPPEPLPGSGPR(1)	4	1.35284e-10	0.0101511	inter
	ZNHIT1(151)-RUVBL2(164)	LTLKTTEMETIYDLGTK(4)-CLKWTV(3)	4	7.5217e-08	0.0195302	inter
	RUVBL2(197)-SRCAP(2056)	DKVQAGDVITIDKATGK(13)-QLKAEGHR(3)	4	4.90936e-07	0.00631094	inter
	RUVBL1(168)-RUVBL2(186)	GTKQLK(3)-DKVQAGDVITIDK(2)	4	1.6312e-06	0.0103606	inter
	YEATS4(212)-DMAP1(301)	EAEKPAVPETAGIKFPDFK(4)-ETINCLKNEIR(7)	4	2.68382e-06	0.00659459	inter
	RUVBL1(441)-RUVBL2(456)	DSIEKEHVEEISELFYDAKSSAK(19)-EYQDAFLFNELKGETMDTS(12)	4	1.97402e-05	0.00302459	inter
	ACTB(191)-ACTL6A(242)	KEKLPQVTR(3)-DLTDYLMKILTER(8)	3	5.01647e-15	0.00191504	inter
	ARP6(166)-SRCAP(1845)	KKEAIIR(1)-LPVSKDEPDTLTLR(5)	3	1.79991e-12	8.53043e-05	inter
	DMAP1(122)-ARP6(262)	YKSGEQILR(2)-RAAEEGKDYPFAR(7)	3	4.70273e-12	0.351488	inter
	DMAP1(122)-ARP6(260)	EEMVLSGKYK(8)-AAEEGKDYPFAR(6)	3	3.32354e-09	6.0452e-05	inter
	SRCAP(126)-ACTL6A(379)	LKLIANNTTVER(2)-LPKVPEPPRPK(3)	3	4.92389e-08	0.157437	inter
	ACTL6A(242)-ACTB(315)	EKLPQVTR(2)-MQKEITALAPSTMK(3)	3	6.48486e-08	0.0141522	inter
	DMAP1(122)-ARP6(250)	GFCKPR(4)-AAEEGKDYPFAR(6)	3	2.98851e-05	0.144683	inter
	ZNHIT1(66)-DMAP1(214)	AVPGTDLKIPVFDAGHER(8)-LPQFDDDADTGKK(12)	3	0.000251219	0.234183	inter
	RUVBL1(11)-RUVBL2(132)	STTKTQR(4)-IKEETEIIEGEVVEIQIDRPATGTGSK(2)	3	0.00863588	0.193086	inter
	SRCAP(91)-DMAP1(270)	SQDLQKLITAADTTAEQR(6)-WEKSHAEIAEQAK(3)	2	4.28244e-13	0.00031302	inter
	YEATS4(225)-ACTL6A(379)	LKLIANNTTVER(2)-KLEEDDQAKDI(9)	2	1.61122e-11	0.00760255	inter
	ACTL6A(60)-ACTB(191)	DLTDYLMKILTER(8)-DDGSTLMEIDGDKGK(13)	2	6.44746e-10	0.000762093	inter
	DMAP1(214)-YEATS4(217)	AVPGTDLKIPVFDAGHER(8)-KLEEDDQAKDI(1)	2	4.33593e-09	0.00548772	inter
	RUVBL2(365)-RUVBL1(456)	ILADQQDKYMK(11)-LLIVSTTPYSEKDTK(12)	2	8.14054e-09	0.0577493	inter
	RUVBL2(444)-RUVBL1(456)	ILADQQDKYMK(11)-STQYMKEYQDAFLFNELKGETMDTS(6)	2	8.39552e-09	0.000418502	inter
	RUVBL2(160)-YL1(360)	VGKLTLK(3)-QKIVIK(2)	2	3.03516e-08	0.0095143	inter
	RUVBL1(168)-SRCAP(1892)	GTKQLK(3)-SPFYLDSLEEKR(11)	2	4.38281e-08	0.112586	inter
	DMAP1(214)-YEATS4(225)	AVPGTDLKIPVFDAGHER(8)-KLEEDDQAKDI(9)	2	8.38978e-08	0.0229749	inter
	YEATS4(217)-ACTL6A(379)	LKLIANNTTVER(2)-KLEEDDQAKDI(1)	2	1.0421e-07	0.000969035	inter
	RUVBL1(171)-SRCAP(1845)	QLKLDPSIFESLQK(3)-LPVSKDEPDTLTLR(5)	2	1.27703e-07	0.00305706	inter
	YEATS4(198)-DMAP1(311)	EAEKPAVPETAGIKFPDFK(14)-TSFEIAELKER(9)	2	1.58737e-07	0.0059025	inter
	YL1(197)-SRCAP(703)	ILTYYGAQKER(9)-LEADKKK(5)	2	1.61868e-07	0.455236	inter
	RUVBL1(1)-RUVBL2(269)	MKIEEVK(1)-TQGFLALFSGDTGEIKSEVR(16)	2	2.28781e-07	0.0459422	inter
	ARP6(38)-DMAP1(122)	LKTFTANQIDEIKDPSGLFYILPFQK(2)-AAEEGKDYPFAR(6)	2	5.4772e-07	0.00197719	inter
	YL1(317)-SRCAP(1845)	LPVSKDEPDTLTLR(5)-AFKIIR(3)	2	8.58951e-07	0.00847385	inter
	DMAP1(122)-YEATS4(212)	AAEEGKDYPFAR(6)-ETINCLKNEIR(7)	2	1.42811e-06	0.178266	inter
	ARP6(49)-DMAP1(214)	LKTFTANQIDEIKDPSGLFYILPFQK(13)-AVPGTDLKIPVFDAGHER(8)	2	1.85602e-06	0.0437131	inter
	ARP6(49)-ACTL6A(379)	TFTANQIDEIKDPSGLFYILPFQK(11)-LKLIANNTTVER(2)	2	2.36322e-06	0.0323189	inter
	YL1(159)-SRCAP(703)	ILTYYGAQKER(9)-KGPHCERPLTQEELLR(1)	2	8.25696e-06	0.0690092	inter
	YL1(360)-SRCAP(988)	VLLEVATAPDPPPRPKPVK(16)-QKIVIK(2)	2	8.33808e-06	0.600033	inter
	ACTB(113)-SRCAP(190)	EEQAKLR(5)-VAPEEHPVLLTEAPLNPKANR(18)	2	1.38352e-05	0.295066	inter
	SRCAP(122)-DMAP1(270)	SQDLQKLITAADTTAEQR(6)-KEGFWSLKR(8)	2	2.42855e-05	0.0877838	inter
	YL1(177)-SRCAP(2386)	AKAPERPGTR(2)-EAKITEELNLR(3)	2	3.01093e-05	0.550847	inter
	RUVBL2(269)-RUVBL1(274)	KTEITDKLR(7)-TQGFLALFSGDTGEIKSEVR(16)	2	5.54397e-05	0.101442	inter
	RUVBL1(7)-RUVBL2(67)	MKIEEVKSTTK(7)-EGKIAGR(3)	2	0.000273075	0.130044	inter
	ZNHIT1(66)-DMAP1(131)	FNKTVQVPVYSEQEYQLYLHDDAWTK(3)-LPQFDDDADTGKK(12)	2	0.000911169	0.604411	inter
	ARP6(38)-ZNHIT1(66)	LKTFTANQIDEIKDPSGLFYILPFQK(2)-LPQFDDDADTGKK(12)	2	0.00522161	0.301117	inter
	RUVBL1(171)-RUVBL2(204)	QLKLDPSIFESLQK(3)-ISKLGR(3)	2	0.0334633	0.667286	inter
	SRCAP(122)-YEATS4(212)	KEGFWSLKR(8)-ETINCLKNEIR(7)	1	3.13058e-08	0.635521	inter
	YL1(360)-SRCAP(1003)	MLQPVPKQEGR(7)-QKIVIK(2)	1	3.14521e-08	0.544325	inter
	RUVBL1(171)-RUVBL2(184)	QLKLDPSIFESLQK(3)-MIESLTKDKVQAGDVITIDK(7)	1	7.40093e-08	0.00068458	inter
	YL1(198)-SRCAP(2109)	FNADKR(5)-LEADKKK(6)	1	3.69203e-07	0.592492	inter
	DMAP1(122)-ARP6(245)	LKGEENTVMIDYVLPDFSTIKK(21)-AAEEGKDYPFAR(6)	1	3.94175e-07	0.587197	inter
	ZNHIT1(53)-ARP6(226)	LKGEENTVMIDYVLPDFSTIK(2)-QLEALENDNFQDDPHAGLPQLGKR(23)	1	9.99624e-07	0.0337286	inter
	RUVBL2(160)-YL1(285)	VGKLTLK(3)-TFITFSDDATFEEWFPQGRPPKVPVR(22)	1	1.32345e-06	0.687751	inter
	YL1(197)-SRCAP(2109)	FNADKR(5)-LEADKK(5)	1	2.83169e-06	0.412461	inter
	SRCAP(126)-YEATS4(217)	LPKVPEPPRPK(3)-KLEEDDQAKDI(1)	1	5.12336e-06	0.646811	inter
	DMAP1(106)-ACTL6A(421)	QEYEEGGKQCVER(8)-KDGAMFFHWR(1)	1	1.80202e-05	0.0488545	inter
	RUVBL1(11)-RUVBL2(67)	MKIEEVKSTTKTQR(11)-EGKIAGR(3)	1	2.42586e-05	0.699036	inter
	RUVBL2(427)-RUVBL1(453)	ILADQQDKYMK(8)-GTEVQVDDIKR(10)	1	3.29776e-05	0.670888	inter
	RUVBL2(160)-SRCAP(1003)	VGKLTLK(3)-MLQPVPKQEGR(7)	1	3.93854e-05	0.503293	inter
	SRCAP(126)-DMAP1(201)	YYHICAKLANVR(7)-LPKVPEPPRPK(3)	1	7.62044e-05	0.265306	inter
	RUVBL1(171)-SRCAP(1892)	QLKLDPSIFESLQK(3)-SPFYLDSLEEKR(11)	1	0.000102344	0.0644611	inter
	RUVBL1(168)-RUVBL2(184)	GTKQLK(3)-MIESLTKDKVQAGDVITIDK(7)	1	0.00112962	0.520233	inter
	ARP6(226)-RUVBL2(234)	LKGEENTVMIDYVLPDFSTIK(2)-FVQCPDGELQKR(11)	1	0.00357304	0.564676	inter
	RUVBL2(201)-RUVBL1(281)	GEINKVVNK(5)-ATGKISK(4)	1	0.00784001	0.661212	inter
	YEATS4(212)-DMAP1(270)	SQDLQKLITAADTTAEQR(6)-ETINCLKNEIR(7)	1	0.00924358	0.385697	inter
	ZNHIT1(67)-DMAP1(214)	AVPGTDLKIPVFDAGHER(8)-LPQFDDDADTGKKK(13)	1	0.0356701	0.578449	inter
	ZNHIT1(77)-DMAP1(214)	AVPGTDLKIPVFDAGHER(8)-GDHFKLR(5)	1	0.0496389	0.679754	inter
SRCAP-histone	H2B(109)-YL1(115)	LLLPGELAKHAVSEGTK(9)-AREEKALLPLELQDDGSDSR(5)	6	1.56878e-05	0.25467	inter
	H31(28)-YL1(159)	KSAPATGGVK(1)-KGPHCERPLTQEELLR(1)	3	1.7788e-10	0.113212	inter
	DMAP1(65)-H2B(117)	EVYALLYSDKKDAPPLLPSDTGQGYR(10)-HAVSEGTKAVTK(8)	3	3.30079e-06	0.0294117	inter
	H31(28)-YL1(197)	KSAPATGGVK(1)-SLETYERLEADKKK(12)	2	1.5446e-05	0.427472	inter
	H2A1C(96)-YL1(100)	NDEELNKLLGR(7)-KVNTPAGSSQK(1)	2	0.000852658	0.180073	inter
	H31(37)-SRCAP(703)	SAPATGGVKKPHR(9)-ILTYYGAQKER(9)	1	2.88241e-07	0.689628	inter
	YEATS4(17)-H4(32)	DNIQGITKPAIR(8)-VKGVTIVKPIVYGNVAR(2)	1	2.2143e-05	0.227163	inter
	H31(19)-YL1(177)	KQLATK(1)-EAKITEELNLR(3)	1	0.000139386	0.141861	inter
	H2B(21)-ACTL6A(379)	LKLIANNTTVERR(2)-KAVTKAQK(5)	1	0.000320092	0.696347	inter
	H2B(21)-SRCAP(211)	AVTKAQK(4)-QFWSNVEKVVQFK(8)	1	0.00222842	0.665523	inter
Histone	H2A1C(96)-H2B(109)	NDEELNKLLGR(7)-LLLPGELAKHAVSEGTK(9)	20	1.36984e-08	0.00546832	inter
	H2B(35)-H2A1C(37)	KGNYAER(1)-KESYSVYVYK(1)	13	2.85843e-13	2.14685e-05	inter
	H2B(58)-H31(65)	QVHPDTGISSKAMGIMNSFVNDIFER(11)-KLPFQR(1)	9	2.37914e-12	0.00414161	inter
	H31(80)-H2B(109)	LLLPGELAKHAVSEGTK(9)-EIAQDFKTDLR(7)	6	2.22851e-08	0.00275008	inter
	H2A1C(37)-H2B(86)	KGNYAER(1)-LAHYNKR(6)	5	4.72606e-08	0.0592239	inter
	H31(80)-H4(80)	EIAQDFKTDLR(7)-KTVTAMDVVYALKR(1)	5	8.84595e-07	0.000982929	inter
	H4(78)-H31(80)	EIAQDFKTDLR(7)-DAVTYTEHAKRK(10)	5	2.65605e-05	0.399122	inter
	H2A1C(119)-H31(123)	VTIAQGGVLPNIQAVLLPKK(19)-VTIMPKDIQLAR(6)	4	2.00593e-15	0.00515623	inter
	H2B(35)-H4(92)	KESYSVYVYK(1)-TVTAMDVVYALKR(12)	3	6.41609e-12	0.000120234	inter
	H2A1C(120)-H31(123)	KTESHHK(1)-RVTIMPKDIQLAR(7)	2	9.25091e-08	0.0623303	inter
	H4(45)-H2A1C(120)	KTESHHK(1)-RGGVKR(5)	2	6.07833e-07	0.336942	inter
	H4(60)-H2A1C(96)	NDEELNKLLGR(7)-GVLKVFLENVIR(4)	2	7.49521e-05	0.0122143	inter
	H2A1C(37)-H4(78)	KGNYAER(1)-DAVTYTEHAKR(10)	1	1.21233e-08	0.27219	inter
	H4(45)-H31(57)	RYQKSTELLIR(4)-RGGVKR(5)	1	0.000161014	0.587709	inter
